# Supplementary material for: Personal PM2.5 Exposure Using Time-Weighted Average Scenarios in the Seoul Metropolitan Area
Source: Toxics. 2026 May 12;14(5):426. doi: 10.3390/toxics14050426 (PMC13211426; doi:10.3390/toxics14050426)
Supplement: Supplementary file 1 [file toxics-14-00426-s001.zip]

Archive with 1 entries (1 files):
- toxics-4257187-supplementary.pdf
